# Supplementary material for: Development of a CRISPR/Cas9 Genome Editing System in Dikaryotic Ganoderma lucidum for Targeting Key CYP450 Gene Involved in Triterpenoid Synthesis
Source: J Fungi (Basel). 2026 Mar 4;12(3):183. doi: 10.3390/jof12030183 (PMC13027530; doi:10.3390/jof12030183)
Supplement: Supplementary file 1 [file jof-12-00183-s001.zip]

Archive with 1 entries (1 files):
- jof-4122728-supplementary.pdf
